# Supplementary material for: Immunoinformatic Execution and Design of an Anti-Epstein–Barr Virus Vaccine with Multiple Epitopes Triggering Innate and Adaptive Immune Responses
Source: Microorganisms. 2023 Sep 29;11(10):2448. doi: 10.3390/microorganisms11102448 (PMC10609278; doi:10.3390/microorganisms11102448)
Supplement: Supplementary file 1 [file microorganisms-11-02448-s001.zip]

Archive with 1 entries (1 files):
- microorganisms-2570497-supplementary.pdf
